# Supplementary material for: Decoupling Reversible Interface Trapping and Irreversible Bulk Transitions in Solution-Processed Indium Zinc Oxide Thin-Film Transistors
Source: Nanomaterials (Basel). 2026 Jul 16;16(14):877. doi: 10.3390/nano16140877 (PMC13415042; doi:10.3390/nano16140877)
Supplement: Supplementary file 1 [file nanomaterials-16-00877-s001.zip]

Archive with 1 entries (1 files):
- nanomaterials-4417022-supplementary.pdf
